# Supplementary material for: Estimation of viral richness from shotgun metagenomes using a frequency count approach
Source: Microbiome. 2013 Feb 4;1:5. doi: 10.1186/2049-2618-1-5 (PMC3869190; doi:10.1186/2049-2618-1-5)
Supplement: Additional file 1 — Contig spectra used in this study. [file 2049-2618-1-5-S1.ods]

## Sheet: Sheet1
	FREQUENCY COUNTS PER VIROME
	Swine feces							Human feces		Reclaimed fresh water				Salt water				Mixed spectra
# species	Nonmed 21d [7]	Nonmed 35d [7]	Nonmed38d [7]	Nonmed 63d [7]	Nonmed 77d [7]	Nonmed 85d [7]	Nonmed 91d [7]	Infant [11]	Adult [12]	Potable [9]	Effluent [9]	Nursery [9]	Park [9]	Gulf of Mexico [6]	British Columbia [6]	Sargasso Sea [6]	Arctic [6]	Seven swine viromes [8]	Four reclaimed water viromes [9]	Nonmed 85d swine mixed with reclaimed water effluent [8,9]	Four saltwater viromes [6]
1	6805	6295	5587	5394	6490	7398	7147	138	482	5059	7535	7618	8188	2297	2446	2324	449	8025	7986	8243	8870
2	773	821	788	743	711	652	688	31	18	730	634	589	490	36	10	41	24	605	518	535	228
3	233	244	276	274	210	160	181	11	2	291	159	145	111	11	0	0	1	129	129	114	50
4	81	102	122	131	94	61	70	8	2	156	62	55	39	5	3	4	0	41	50	39	23
5	40	51	70	71	43	29	35	9	0	93	28	26	17	4	0	3	0	16	24	16	12
6	22	27	42	43	26	18	18	3	0	57	15	14	9	2	1	2	0	8	12	8	7
7	13	20	27	31	19	12	12	1	0	37	9	8	6	1	1	0	0	4	7	4	4
8	8	11	20	20	12	5	6	6	0	25	5	5	4	0	0	0	0	2	5	2	3
9	4	7	10	14	8	5	5	1	0	17	4	3	2	0	1	1	0	1	3	1	3
10	2	5	7	10	5	3	4	0	0	12	2	3	2	1	0	0	0	1	2	1	1
11	1	3	5	8	6	2	2	0	0	8	1	2	1	0	0	0	0	1	1	0	2
12	1	2	5	5	3	1	2	3	0	6	1	1	1	0	0	0	0	0	1	0	1
13	2	2	3	4	4	1	2	0	0	4	1	1	1	0	0	0	0	0	1	0	1
14	1	1	3	3	2	1	1	0	0	3	1	1	1	1	0	0	0	0	0	0	1
15	0	1	2	3	2	1	1	1	0	3	0	1	0	1	0	0	0	0	0	0	1
16	0	0	2	1	2	0	0	1	0	1	0	1	0	0	0	0	0	0	0	0	0
17	0	1	1	3	2	0	1	0	0	1	0	1	0	0	0	0	0	0	0	0	1
18	0	0	1	2	1	0	1	1	0	1	0	0	0	0	0	0	0	0	0	0	0
19	0	0	1	1	1	0	0	0	0	1	0	0	0	0	0	0	0	0	0	0	1
20	0	0	0	1	1	0	0	0	0	1	0	0	0	0	0	0	0	0	0	0	0
21	0	0	1	1	0	0	0	0	0	0	0	0	0	0	0	0	0	0	0	0	0
22	0	0	0	1	1	0	0	0	0	0	0	0	0	0	0	0	0	0	0	0	0
23	0	0	0	1	1	0	0	0	0	0	0	0	0	0	0	0	0	0	0	0	0
24	0	0	0	0	0	0	0	0	0	0	0	0	0	0	0	0	0	0	0	0	0
25	0	0	1	0	0	0	0	0	0	0	0	0	0	0	0	0	0	0	0	0	0
